# Supplementary material for: Homology-independent multiallelic disruption via CRISPR/Cas9-based knock-in yields distinct functional outcomes in human cells
Source: BMC Biol. 2018 Dec 28;16:151. doi: 10.1186/s12915-018-0616-2 (PMC6310992; doi:10.1186/s12915-018-0616-2)
Supplement: Supplementary file 2 — Individual data values for Fig. 2j; Individual data values for Fig. 2k; Individual data values for Fig. 3c; Individual data values for Fig. 4c; Individual data values for Fig. 5c. (XLSX 13 kb) [file 12915_2018_616_MOESM2_ESM.xlsx]

## Sheet: Fig. 2j
Individual data values for Fig. 2j: Percentages of growth rate after treatment with TNFα and INFγ, compared to untreated cells.
LO2 WT	FAT10−/− clones
	F-7	F-13
0.223922	0.441672	0.365325
0.236628	0.410051	0.38096
0.240147	0.395253	0.341999
0.248211	0.375735	0.366328
0.215009	0.382415	0.355116
0.22341	0.390868	0.34255

## Sheet: Fig. 2k
Individual data values for Fig. 2k: percentages of growth rate after treatment with TNFα and INFγ, compared to untreated cells.
Control	FAT10 OE
0.315052	0.185313
0.329975	0.188107
0.353875	0.203531
0.345162	0.200122

## Sheet: Fig. 3c 
Individual data values for Fig. 3c: CtIP mRNA level, normalized to GAPDH.
WT	CtIPE7ires−/− clones
	sB-2	sB-7	sB-11	sB-17
1.02811	0.467432	0.799668	0.65679	0.913008
0.962662	0.342826	0.718327	0.625514	1.08464
1.03028	0.465129	0.749498	0.621152	1.12382

## Sheet: Fig. 4c
Individual data values for Fig. 4c: CtIP mRNA level, normalized to GAPDH.
WT	CtIPE7pgk −/− clones
	B4	B5	D4	D9	D10	D11
1.03423	0.66371	0.601797	0.433021	0.247616	0.766391	0.614889
1.02055	0.40353	0.562186	0.57345	0.333471	0.808748	0.651193
0.946869	0.34235	0.781372	0.89388	0.759331	0.731173	0.887496

## Sheet: Fig. 5c
Individual data values for Fig. 5c: CtIP mRNA level, normalized to GAPDH.
WT	CtIP5’UTR −/− clones
	#2	#4
1.15142	0.160278	0.36042
1.10255	0.137263	0.542822
0.763665	0.180296	0.391619
